# Supplementary material for: AnOxPePred: using deep learning for the prediction of antioxidative properties of peptides
Source: Sci Rep. 2020 Dec 8;10:21471. doi: 10.1038/s41598-020-78319-w (PMC7722737; doi:10.1038/s41598-020-78319-w)
Supplement: Supplementary file 1 — Supplementary Information. [file 41598_2020_78319_MOESM1_ESM.csv]

	Sequence	FRS	Chelator	DOI_source
0	AHK	1	0	10.2174/138161207780414278
1	VHH	1	0	10.2174/138161207780414278
2	VHHANEN	1	0	10.2174/138161207780414278
3	VNPHDHQN	1	0	10.1021/jf00051a004
4	LVNPHDHQN	1	0	10.1021/jf00051a004
5	LLPHHADADY	1	0	10.1021/jf00051a004
6	VIPAGYP	1	0	10.1021/jf00051a004
7	LQSGDALRVPSGTTYY	1	0	10.1021/jf00051a004
8	VKL	1	0	10.2331/suisan.65.92
9	VVKL	1	0	10.2331/suisan.65.92
10	VKV	1	0	10.2331/suisan.65.92
11	PKAV	1	0	10.2331/suisan.65.92
12	IKL	1	0	10.2331/suisan.65.92
13	VPSGK	1	0	10.2331/suisan.65.92
14	EAK	1	0	10.2331/suisan.65.92
15	FVAGK	1	0	10.2331/suisan.65.92
16	KAI	1	0	10.2331/suisan.65.92
17	KVI	1	0	10.2331/suisan.65.92
18	KD	1	0	10.2331/suisan.65.92
19	LQPGQGQQ	1	0	10.2331/suisan.65.1096
20	YFYPEL	1	0	10.1016/S0955-2863(99)00083-2
21	FYPEL	1	0	10.1016/S0955-2863(99)00083-2
22	YPEL	1	0	10.1016/S0955-2863(99)00083-2
23	PEL	1	0	10.1016/S0955-2863(99)00083-2
24	EL	1	0	10.1016/S0955-2863(99)00083-2
25	LMSYMWSTSM	1	0	10.1007/s11746-001-0321-0
26	LELHKLRSSHWFSRR	1	0	10.1007/s11746-001-0321-0
27	PSHDAHPE	1	0	10.1046/j.1444-2906.2002.00442.x
28	SHDAHPE	1	0	10.1046/j.1444-2906.2002.00442.x
29	VDHDHPE	1	0	10.1046/j.1444-2906.2002.00442.x
30	PKAVHE	1	0	10.1046/j.1444-2906.2002.00442.x
31	PAGY	1	0	10.1046/j.1444-2906.2002.00442.x
32	PHHADS	1	0	10.1046/j.1444-2906.2002.00442.x
33	VDYP	1	0	10.1046/j.1444-2906.2002.00442.x
34	LQPGQGQQG	1	0	10.3136/fstr.8.227
35	AQIPQQ	1	0	10.3136/fstr.8.227
36	DSGVT	0	0	10.1021/jf021156g
37	IEAEGE	0	0	10.1021/jf021156g
38	DAQEKLE	0	0	10.1021/jf021156g
39	EELDNALN	0	0	10.1021/jf021156g
40	VPSIDDQEELM	0	0	10.1021/jf021156g
41	YAEERYPIL	1	0	10.4315/0362-028X-67.9.1939
42	WYSLAMAASDI	1	0	10.1021/jf048626m
43	VAPFPGVFGK	1	0	10.1002/jsfa.2063
44	HLPLPL	1	0	10.1002/jsfa.2063
45	PPQ	1	0	10.1002/jsfa.2063
46	GPVRGPFPII	1	0	10.1002/jsfa.2063
47	NQE	1	0	10.1002/jsfa.2063
48	AKYIPIQYVLSRYPSY	1	0	10.1002/jsfa.2063
49	IPIQYVL	1	0	10.1002/jsfa.2063
50	PPK	1	0	10.1002/jsfa.2063
51	FDSGPAGVL	1	0	10.1016/j.lfs.2005.03.016
52	NGPLQAGQPGER	1	0	10.1016/j.lfs.2005.03.016
53	HGPLGPL	1	0	10.1021/jf048877v
54	NADFGLNGLEGLA	1	0	10.1016/j.jnutbio.2005.02.005
55	NGLEGLK	1	0	10.1016/j.jnutbio.2005.02.005
56	HFGDPFH	0	0	10.1016/j.foodres.2004.10.002
57	LGLNGDDVN	1	0	10.1007/s00217-005-0079-x
58	VKAGFAWTANQQLS	1	0	10.1016/j.procbio.2007.02.006
59	LVGDEQAVPAVCVP	1	0	10.1089/jmf.2006.101
60	ESTVPERTHPACPDFN	1	0	10.1016/j.jnutbio.2006.02.006
61	PSKYEPFV	1	0	10.1016/j.foodchem.2007.11.010
62	LKQELEDLLEKQE	1	0	10.1016/j.biortech.2007.08.018
63	VECYG	1	0	10.1016/j.biortech.2009.02.014
64	CYGPNR	1	0	10.1016/j.biortech.2009.02.014
65	PNRPQF	1	0	10.1016/j.biortech.2009.02.014
66	PLFQNKLAHAK	1	0	10.1016/j.jff.2011.05.006
67	AEAQKQLR	1	0	10.1016/j.jff.2011.05.006
68	LEELEEELEGCE	1	0	10.1016/j.biortech.2009.02.014
69	YA	1	0	10.1021/jf9028656
70	LMCH	1	0	10.1021/jf9028656
71	PSYV	0	0	10.1016/j.foodres.2010.02.009
72	LPTSEAAKY	1	0	10.1016/j.foodchem.2010.02.013
73	PMDYMVT	1	0	10.1016/j.foodchem.2010.02.013
74	FRDEHKK	1	0	10.1016/j.foodchem.2009.06.015
75	KHNRGDEF	1	0	10.1016/j.foodchem.2009.06.015
76	HPLH	0	0	10.1021/jf950833m
77	HHLP	0	0	10.1021/jf950833m
78	HL	0	0	10.1021/jf950833m
79	HLPH	0	0	10.1021/jf950833m
80	LLPH	0	0	10.1021/jf950833m
81	PLHH	0	0	10.1021/jf950833m
82	HPHL	0	0	10.1021/jf950833m
83	HH	0	0	10.1021/jf950833m
84	YLYP	1	0	10.1021/jf950833m
85	HPH	0	0	10.1021/jf950833m
86	LYPY	1	0	10.1021/jf950833m
87	LLHH	0	0	10.1021/jf950833m
88	LPYY	1	0	10.1021/jf950833m
89	HHPLL	0	0	10.1021/jf950833m
90	PYY	1	0	10.1021/jf950833m
91	HLHP	0	0	10.1021/jf950833m
92	LPHH	0	0	10.1021/jf950833m
93	HHPL	0	0	10.1021/jf950833m
94	LHPH	0	0	10.1021/jf950833m
95	HHP	0	0	10.1021/jf950833m
96	LH	0	0	10.1021/jf950833m
97	LLPHH	0	0	10.1021/jf950833m
98	HLH	0	0	10.1021/jf950833m
99	LLPHHH	0	0	10.1021/jf950833m
100	LHH	0	0	10.1021/jf950833m
101	PHH	0	0	10.1021/jf950833m
102	LHA	1	0	10.1021/jf021191n
103	LHD	1	0	10.1021/jf021191n
104	LHE	1	0	10.1021/jf021191n
105	LHF	1	0	10.1021/jf021191n
106	LHG	1	0	10.1021/jf021191n
107	LHI	1	0	10.1021/jf021191n
108	LHK	1	0	10.1021/jf021191n
109	LHL	1	0	10.1021/jf021191n
110	LHM	1	0	10.1021/jf021191n
111	LHN	1	0	10.1021/jf021191n
112	LHQ	1	0	10.1021/jf021191n
113	LHR	1	0	10.1021/jf021191n
114	LHS	1	0	10.1021/jf021191n
115	LHT	1	0	10.1021/jf021191n
116	LHV	1	0	10.1021/jf021191n
117	LHW	1	0	10.1021/jf021191n
118	LHY	1	0	10.1021/jf021191n
119	LWA	1	0	10.1021/jf021191n
120	LWD	1	0	10.1021/jf021191n
121	LWE	1	0	10.1021/jf021191n
122	LWF	1	0	10.1021/jf021191n
123	LWG	1	0	10.1021/jf021191n
124	LWH	1	0	10.1021/jf021191n
125	LWI	1	0	10.1021/jf021191n
126	LWK	1	0	10.1021/jf021191n
127	LWM	1	0	10.1021/jf021191n
128	LWN	1	0	10.1021/jf021191n
129	LWQ	1	0	10.1021/jf021191n
130	LWR	1	0	10.1021/jf021191n
131	LWS	1	0	10.1021/jf021191n
132	LWT	1	0	10.1021/jf021191n
133	LWV	1	0	10.1021/jf021191n
134	LWW	1	0	10.1021/jf021191n
135	LWY	1	0	10.1021/jf021191n
136	PHA	1	0	10.1021/jf021191n
137	PHD	1	0	10.1021/jf021191n
138	PHE	1	0	10.1021/jf021191n
139	PHF	1	0	10.1021/jf021191n
140	PHG	1	0	10.1021/jf021191n
141	PHI	1	0	10.1021/jf021191n
142	PHK	1	0	10.1021/jf021191n
143	PHL	1	0	10.1021/jf021191n
144	PHM	1	0	10.1021/jf021191n
145	PHN	1	0	10.1021/jf021191n
146	PHQ	1	0	10.1021/jf021191n
147	PHR	1	0	10.1021/jf021191n
148	PHS	1	0	10.1021/jf021191n
149	PHT	1	0	10.1021/jf021191n
150	PHV	1	0	10.1021/jf021191n
151	PHW	1	0	10.1021/jf021191n
152	PHY	1	0	10.1021/jf021191n
153	PWA	1	0	10.1021/jf021191n
154	PWD	1	0	10.1021/jf021191n
155	PWE	1	0	10.1021/jf021191n
156	PWF	1	0	10.1021/jf021191n
157	PWG	1	0	10.1021/jf021191n
158	PWH	1	0	10.1021/jf021191n
159	PWI	1	0	10.1021/jf021191n
160	PWL	1	0	10.1021/jf021191n
161	PWN	1	0	10.1021/jf021191n
162	PWQ	1	0	10.1021/jf021191n
163	PWR	1	0	10.1021/jf021191n
164	PWS	1	0	10.1021/jf021191n
165	PWT	1	0	10.1021/jf021191n
166	PWV	1	0	10.1021/jf021191n
167	PWW	1	0	10.1021/jf021191n
168	PWY	1	0	10.1021/jf021191n
169	RHA	1	0	10.1021/jf021191n
170	RHD	1	0	10.1021/jf021191n
171	RHE	1	0	10.1021/jf021191n
172	RHF	1	0	10.1021/jf021191n
173	RHG	1	0	10.1021/jf021191n
174	RHH	1	0	10.1021/jf021191n
175	RHI	1	0	10.1021/jf021191n
176	RHK	1	0	10.1021/jf021191n
177	RHL	1	0	10.1021/jf021191n
178	RHM	1	0	10.1021/jf021191n
179	RHN	1	0	10.1021/jf021191n
180	RHQ	1	0	10.1021/jf021191n
181	RNR	1	0	10.1021/jf021191n
182	RHS	1	0	10.1021/jf021191n
183	RHT	1	0	10.1021/jf021191n
184	RHV	1	0	10.1021/jf021191n
185	RHW	1	0	10.1021/jf021191n
186	RHY	1	0	10.1021/jf021191n
187	RWA	1	0	10.1021/jf021191n
188	RWE	1	0	10.1021/jf021191n
189	RWG	1	0	10.1021/jf021191n
190	RWH	1	0	10.1021/jf021191n
191	RWI	1	0	10.1021/jf021191n
192	RWL	1	0	10.1021/jf021191n
193	RWN	1	0	10.1021/jf021191n
194	RWR	1	0	10.1021/jf021191n
195	RWT	1	0	10.1021/jf021191n
196	RWW	1	0	10.1021/jf021191n
197	RWQ	1	0	10.1021/jf021191n
198	RWY	1	0	10.1021/jf021191n
199	HEH	1	0	10.1021/jf021191n
200	HDH	1	0	10.1021/jf021191n
201	AHH	1	0	10.1021/jf021191n
202	IHH	1	0	10.1021/jf021191n
203	FHH	1	0	10.1021/jf021191n
204	WHH	1	0	10.1021/jf021191n
205	YHH	1	0	10.1021/jf021191n
206	HYH	1	0	10.1021/jf021191n
207	HFH	1	0	10.1021/jf021191n
208	HWH	1	0	10.1021/jf021191n
209	HHF	1	0	10.1021/jf021191n
210	HHW	1	0	10.1021/jf021191n
211	HHY	1	0	10.1021/jf021191n
212	GHH	1	0	10.1021/jf021191n
213	NHH	1	0	10.1021/jf021191n
214	QHH	1	0	10.1021/jf021191n
215	MHH	1	0	10.1021/jf021191n
216	SHH	1	0	10.1021/jf021191n
217	THH	1	0	10.1021/jf021191n
218	DYY	1	0	10.1021/jf021191n
219	EYY	1	0	10.1021/jf021191n
220	YDY	1	0	10.1021/jf021191n
221	YEY	1	0	10.1021/jf021191n
222	YYD	1	0	10.1021/jf021191n
223	YYE	1	0	10.1021/jf021191n
224	HYY	1	0	10.1021/jf021191n
225	KYY	1	0	10.1021/jf021191n
226	RYY	1	0	10.1021/jf021191n
227	YHY	1	0	10.1021/jf021191n
228	YKY	1	0	10.1021/jf021191n
229	YRY	1	0	10.1021/jf021191n
230	YYR	1	0	10.1021/jf021191n
231	YYH	1	0	10.1021/jf021191n
232	YYK	1	0	10.1021/jf021191n
233	AYY	1	0	10.1021/jf021191n
234	IYY	1	0	10.1021/jf021191n
235	LYY	1	0	10.1021/jf021191n
236	VYY	1	0	10.1021/jf021191n
237	YAY	1	0	10.1021/jf021191n
238	YIY	1	0	10.1021/jf021191n
239	YLY	1	0	10.1021/jf021191n
240	YVY	1	0	10.1021/jf021191n
241	YYA	1	0	10.1021/jf021191n
242	YYI	1	0	10.1021/jf021191n
243	YYL	1	0	10.1021/jf021191n
244	YYV	1	0	10.1021/jf021191n
245	FYY	0	0	10.1021/jf021191n
246	WYY	1	0	10.1021/jf021191n
247	YYY	1	0	10.1021/jf021191n
248	YFY	1	0	10.1021/jf021191n
249	YWY	1	0	10.1021/jf021191n
250	YYF	1	0	10.1021/jf021191n
251	YYW	1	0	10.1021/jf021191n
252	GYY	1	0	10.1021/jf021191n
253	NYY	1	0	10.1021/jf021191n
254	QYY	1	0	10.1021/jf021191n
255	YGY	1	0	10.1021/jf021191n
256	YNY	1	0	10.1021/jf021191n
257	YQY	1	0	10.1021/jf021191n
258	YYG	1	0	10.1021/jf021191n
259	YYN	1	0	10.1021/jf021191n
260	YYQ	1	0	10.1021/jf021191n
261	MYY	1	0	10.1021/jf021191n
262	YMY	1	0	10.1021/jf021191n
263	YYM	1	0	10.1021/jf021191n
264	SYY	1	0	10.1021/jf021191n
265	TYY	1	0	10.1021/jf021191n
266	YSY	1	0	10.1021/jf021191n
267	YTY	1	0	10.1021/jf021191n
268	YYS	1	0	10.1021/jf021191n
269	YYT	1	0	10.1021/jf021191n
270	YCY	1	0	10.1021/jf021191n
271	YPFPG	1	0	10.1080/10715760903137101
272	RPPGFSPFR	1	0	10.1080/10715760903137101
273	YRPPGFSPFR	1	0	10.1080/10715760903137101
274	NRVYIHPFHLLVYS	1	0	10.1080/10715760903137101
275	VQYPVEHPNKFLKFGMTPSKGVLFY	1	0	10.1080/10715760903137101
276	RPDFDLEPPY	1	0	10.1007/s00217-004-0882-9
277	LPHSGY	1	0	10.1016/j.foodres.2004.07.005
278	PR	1	0	10.1111/j.1745-4514.2008.00190.x
279	PVSHDHAPEY	1	0	10.1016/j.foodres.2009.02.014
280	PSDHDHE	1	0	10.1016/j.foodres.2009.02.014
281	VHDY	1	0	10.1016/j.foodres.2009.02.014
282	LARL	1	0	10.1016/j.foodchem.2009.05.021
283	GGE	1	0	10.1016/j.foodchem.2009.05.021
284	GAH	1	0	10.1016/j.foodchem.2009.05.021
285	GAWA	1	0	10.1016/j.foodchem.2009.05.021
286	PHYL	1	0	10.1016/j.foodchem.2009.05.021
287	GALAAH	1	0	10.1016/j.foodchem.2009.05.021
288	DPALATEPDPMPF	1	0	10.1016/j.jff.2010.02.001
289	ACFL	1	0	10.1016/j.peptides.2011.05.020
290	SCH	0	1	10.1016/j.procbio.2013.04.013
291	FLNDFLHV	1	0	10.1016/j.foodchem.2013.09.136
292	WEGPK	1	0	10.1016/j.foodres.2014.08.038
293	GPP	1	0	10.1016/j.foodres.2014.08.038
294	GVPLT	1	0	10.1016/j.foodres.2014.08.038
295	GSGGL	1	0	10.1016/j.foodres.2014.08.038
296	GPGGFI	1	0	10.1016/j.foodres.2014.08.038
297	FIGP	1	0	10.1016/j.foodres.2014.08.038
298	AMTGLDA	1	0	10.1007/s10068-011-0147-x
299	NHRYDR	1	0	10.1016/j.peptides.2011.05.020
300	GNRGFACRHA	1	0	10.1016/j.peptides.2011.05.020
301	VKEAMPK	1	0	10.1021/jf0003911
302	AVPYPQR	0	0	10.1021/jf0003911
303	KVLPVPQK	0	0	10.1021/jf0003911
304	VLPVPQK	1	0	10.1021/jf0003911
305	MHIRL	1	0	10.1016/j.idairyj.2006.06.005
306	YVEEL	1	0	10.1016/j.idairyj.2006.06.005
307	YGYTGA	1	0	10.1016/j.foodchem.2010.11.146
308	ISELGW	1	0	10.1016/j.foodchem.2010.11.146
309	YVAQGEGVVA	1	0	10.1007/s00217-008-0962-3
310	WSRRGEREEEDERRR	1	0	10.1007/s00217-008-0962-3
311	HGGEGGRPYHLGEES	1	0	10.1007/s00217-008-0962-3
312	VAVDKHDYEPLGHSDIGVY	1	0	10.1007/s00217-008-0962-3
313	FFAPGRNPTSFS	1	0	10.1007/s00217-008-0962-3
314	EEYFPVGGDRPESF	1	0	10.1007/s00217-008-0962-3
315	WEIKPSSLTGKSPYFSNNHGKL	1	0	10.1007/s00217-008-0962-3
316	YLAGMN	1	0	10.1007/s00217-008-0962-3
317	IAPNYNTRATKL	1	0	10.1007/s00217-008-0962-3
318	IIENGEKWS	1	0	10.1007/s00217-008-0962-3
319	LVDTGRGPIMY	1	0	10.1007/s00217-008-0962-3
320	EEEQVGQGYETIRARL	1	0	10.1007/s00217-008-0962-3
321	FVAPAGTINY	1	0	10.1007/s00217-008-0962-3
322	YEADARSFHDLAEHDIRV	1	0	10.1007/s00217-008-0962-3
323	LRGIKNYRVAVL	1	0	10.1007/s00217-008-0962-3
324	AAVGGYRVAVL	1	0	10.1007/s00217-008-0962-3
325	NHAV	1	0	10.1016/j.foodchem.2010.05.089
326	HVRETALV	1	0	10.1016/j.foodchem.2010.05.089
327	IPAGM	0	0	10.1016/j.jff.2013.11.005
328	LPAGV	0	0	10.1016/j.jff.2013.11.005
329	EFLQ	0	0	10.1016/j.jff.2013.11.005
330	IPAGV	0	0	10.1016/j.jff.2013.11.005
331	EFQI	0	0	10.1016/j.jff.2013.11.005
332	SVYT	1	0	10.1016/j.jff.2013.11.005
333	FEQI	0	0	10.1016/j.jff.2013.11.005
334	LALPA	0	0	10.1016/j.jff.2013.11.005
335	EFQL	0	0	10.1016/j.jff.2013.11.005
336	LEEAF	0	0	10.1016/j.jff.2013.11.005
337	PSIPA	0	0	10.1016/j.jff.2013.11.005
338	PSLPA	0	0	10.1016/j.jff.2013.11.005
339	WVYY	0	0	10.1016/j.jff.2013.11.005
340	LPL	0	0	10.1016/j.jff.2013.11.005
341	WYT	1	0	10.1016/j.jff.2013.11.005
342	WSY	1	0	10.1016/j.jff.2013.11.005
343	LQL	0	0	10.1016/j.jff.2013.11.005
344	YNL	0	0	10.1016/j.jff.2013.11.005
345	IEEAF	0	0	10.1016/j.jff.2013.11.005
346	FEQL	0	0	10.1016/j.jff.2013.11.005
347	VSYT	0	0	10.1016/j.jff.2013.11.005
348	YNI	0	0	10.1016/j.jff.2013.11.005
349	EFIQ	0	0	10.1016/j.jff.2013.11.005
350	LNGDVW	1	0	10.1016/j.fct.2012.04.022
351	TY	1	0	10.1021/jf101556n
352	VY	1	0	10.1021/jf101556n
353	NYKQM	1	0	10.1021/jf101556n
354	YSTA	1	0	10.1021/jf101556n
355	YFE	1	0	10.1021/jf101556n
356	SWN	1	0	10.1021/jf101556n
357	HVCYMF	1	0	10.1021/jf101556n
358	MWL	1	0	10.1021/jf101556n
359	HDHPVC	1	0	10.3390/md13052580
360	HEKVC	1	0	10.3390/md13052580
361	QWPAQ	1	0	10.3390/md13052580
362	GFRGTIGLVG	1	0	10.3390/md11114641
363	GPAGPAG	1	0	10.3390/md11114641
364	GFPSG	1	0	10.3390/md11114641
365	YPPAK	1	0	10.3390/md11114641
366	TCSP	1	0	10.1016/j.ijbiomac.2011.09.009
367	TGGGNV	1	0	10.1016/j.ijbiomac.2011.09.009
368	ESTTVPERTHPACPDFN	1	0	10.1016/j.foodchem.2013.06.113
369	LLGPGLTNHA	1	0	10.1016/j.procbio.2009.04.003
370	DLGLGLPGAH	1	0	10.1016/j.procbio.2009.04.003
371	VECYGPNRPQF	0	0	10.1016/j.biortech.2009.02.014
372	FLQEFLHV	1	0	10.1016/j.foodchem.2013.09.136
373	KTFCGRH	1	0	10.1016/j.peptides.2012.03.028
374	DW	0	0	10.1016/j.foodres.2013.09.052
375	EWPAQ	1	0	10.1016/j.foodres.2013.11.018
376	FLHRP	1	0	10.3390/md13052580
377	LMGQW	1	0	10.3390/md13052580
378	LDK	1	0	10.3390/md13052580
379	PVMGA	1	0	10.1016/j.foodchem.2013.08.099
380	QHGV	1	0	10.1016/j.foodchem.2013.08.099
381	VCSV	1	0	10.1016/j.fct.2012.10.058
382	CAAP	1	0	10.1016/j.fct.2012.10.058
383	SVEIQALCDM	1	0	10.1016/j.procbio.2012.10.016
384	MQFHT	1	0	BIOPEP-UWM
385	PHCKRM	1	0	BIOPEP-UWM
386	VKEAMAPK	1	0	10.1021/jf0003911
387	ARHPHPHLSFM	1	0	10.2174/138161207780363112
388	IKK	1	0	10.1007/s101269900002
389	FKK	1	0	10.1007/s101269900002
390	FIKK	1	0	10.1007/s101269900002
391	AY	1	0	10.3136/fstr.8.357
392	ADF	1	0	10.3136/fstr.8.357
393	SDF	1	0	10.3136/fstr.8.357
394	FGHPY	1	0	10.1007/s00217-004-1074-3
395	TTYY	1	0	10.1007/s00217-009-1093-1
396	WNLNAN	0	0	10.1007/s00217-009-1093-1
397	SLDFPALW	0	0	10.1007/s00217-009-1093-1
398	FESFFL	0	0	10.1007/s00217-009-1093-1
399	FQTLF	0	0	10.1007/s00217-009-1093-1
400	SYLQGF	0	0	10.1007/s00217-009-1093-1
401	LFF	0	0	10.1007/s00217-009-1093-1
402	LY	1	0	10.1007/s00217-009-1093-1
403	IY	1	0	10.1007/s00217-009-1093-1
404	YQEP	1	0	10.3168/jds.S0022-0302(06)72370-0
405	YQEPVLGP	1	0	10.3168/jds.S0022-0302(06)72370-0
406	SALAM	1	0	10.4315/0362-028X-67.9.1939
407	YQIGL	1	0	10.4315/0362-028X-67.9.1939
408	YRGGLEPINF	1	0	10.4315/0362-028X-67.9.1939
409	FRADHPFL	1	0	10.4315/0362-028X-67.9.1939
410	RADHPFL	1	0	10.4315/0362-028X-67.9.1939
411	VLLPDEVSGL	0	0	10.4315/0362-028X-67.9.1939
412	RDILNQ	0	0	10.4315/0362-028X-67.9.1939
413	ESIINF	0	0	10.4315/0362-028X-67.9.1939
414	VALDGGL	0	0	10.4315/0362-028X-67.9.1939
415	DLIN	0	0	10.4315/0362-028X-67.9.1939
416	IVF	0	0	10.4315/0362-028X-67.9.1939
417	FSL	0	0	10.4315/0362-028X-67.9.1939
418	PP	0	0	10.4315/0362-028X-67.9.1939
419	YPI	1	0	10.4315/0362-028X-67.9.1939
420	YPIL	1	0	10.4315/0362-028X-67.9.1939
421	RADHPF	1	0	10.4315/0362-028X-67.9.1939
422	RADHP	1	0	10.4315/0362-028X-67.9.1939
423	ADHP	1	0	10.4315/0362-028X-67.9.1939
424	SVPQPK	0	0	10.1016/j.idairyj.2005.12.012
425	EVPKA	0	0	10.1016/j.idairyj.2005.12.012
426	PLAQPA	0	0	10.1016/j.foodchem.2010.11.146
427	LLNPT	0	0	10.1016/j.idairyj.2005.12.012
428	HLPLP	0	0	10.1016/j.idairyj.2005.12.012
429	QVVPYPQ	1	0	10.1016/j.idairyj.2005.12.012
430	HQIYPV	1	0	10.1016/j.idairyj.2005.12.012
431	PYPQ	1	0	10.1016/j.idairyj.2005.12.012
432	WSVPQPK	1	0	10.1016/j.idairyj.2005.12.012
433	VLPIPQ	0	0	10.1016/j.idairyj.2005.12.012
434	IYPF	1	0	10.1016/j.idairyj.2005.12.012
435	WY	1	0	10.1021/jf063427j
436	WYS	1	0	10.1021/jf063427j
437	WYSL	1	0	10.1021/jf063427j
438	WYSLA	1	0	10.1021/jf063427j
439	WYSLAM	1	0	10.1021/jf063427j
440	WYSLAMA	1	0	10.1021/jf063427j
441	LWL	0	0	10.1021/jf021191n
442	PWK	0	0	10.1021/jf021191n
443	PWM	0	0	10.1021/jf021191n
444	RWD	0	0	10.1021/jf021191n
445	RWF	0	0	10.1021/jf021191n
446	RWK	0	0	10.1021/jf021191n
447	RWM	0	0	10.1021/jf021191n
448	RWS	0	0	10.1021/jf021191n
449	RWV	0	0	10.1021/jf021191n
450	MY	1	0	10.1093/jn/136.8.2148
451	LQGM	1	0	10.1016/j.foodchem.2006.07.002
452	QGAR	1	0	10.1016/j.foodchem.2006.07.002
453	FPLEMMPF	1	0	10.1007/s00253-006-0537-9
454	LNLPTAVYMVT	1	0	10.1089/jmf.2007.0114
455	YGGFL	1	0	10.1124/mol.61.2.260
456	YGGFM	1	0	10.1124/mol.61.2.260
457	DRVYIHPFHL	1	0	BIOPEP-UWM
458	DRVYIHPF	1	0	BIOPEP-UWM
459	LEQQVDDLEGSLEQEKK	1	0	10.1089/jmf.2006.169
460	DHHQ	0	1	10.1021/jf062387g
461	DHHQVYSPGEQ	0	1	10.1021/jf062387g
462	DAHK	0	1	10.1021/jf062387g
463	DHHK	0	1	10.1021/jf062387g
464	AIRQGDVF	1	0	10.1111/j.1365-2621.2006.01379.x
465	VLEANPRSF	1	0	10.1111/j.1365-2621.2006.01379.x
466	YFPVGGDRPESF	1	0	10.1111/j.1365-2621.2006.01379.x
467	IQY	1	0	10.1051/lait:2007019
468	FSDKIAK	0	0	10.1051/lait:2007019
469	YVL	1	0	10.1051/lait:2007019
470	EIPT	0	0	10.1051/lait:2007019
471	VQVTSTAV	0	0	10.1051/lait:2007019
472	RINKK	0	0	10.1051/lait:2007019
473	RINK	0	0	10.1051/lait:2007019
474	FALPQYLK	1	0	10.1051/lait:2007019
475	LKKISQ	0	0	10.1051/lait:2007019
476	PYVRYL	1	0	10.1051/lait:2007019
477	TIIPLPV	1	0	10.1007/s00217-009-1203-0
478	WPL	1	0	10.1016/j.foodchem.2009.05.024
479	VPW	1	0	10.1016/j.foodchem.2009.05.024
480	VFPW	1	0	10.1016/j.foodchem.2009.05.024
481	PW	1	0	10.1016/j.foodchem.2009.05.024
482	PLAPQA	0	0	10.1016/j.foodchem.2010.11.146
483	HNPI	1	0	10.1016/j.foodchem.2010.11.146
484	VPVQA	0	0	10.1016/j.foodchem.2010.11.146
485	QYDQGV	1	0	10.1016/j.peptides.2010.02.016
486	YEDCTDCGN	1	0	10.1016/j.peptides.2010.02.016
487	AADNANELFPPN	1	0	10.1016/j.peptides.2010.02.016
488	AMRLTYNRPCIYAT	1	0	10.1016/j.freeradbiomed.2010.01.036
489	AMRLTGNRPCIYAT	1	0	10.1016/j.freeradbiomed.2010.01.036
490	AMRLTYNRPGIYAT	1	0	10.1016/j.freeradbiomed.2010.01.036
491	AMRLTGNRPGLYAT	1	0	10.1016/j.freeradbiomed.2010.01.036
492	AMRLTYNRPCLGAT	1	0	10.1016/j.freeradbiomed.2010.01.036
493	AMRLTYNRPGLGAT	1	0	10.1016/j.freeradbiomed.2010.01.036
494	AMRLTGNRPCLGAT	1	0	10.1016/j.freeradbiomed.2010.01.036
495	SIITMTKEAKLPQLWKQIACRLYNTC	1	0	10.1074/mcp.M800297-MCP200
496	FRSGILKLASKIPSVLCAVLKNC	1	0	10.1074/mcp.M800297-MCP200
497	AKAWGIPPHVIPQIVPVRIRPLCGNV	1	0	10.1074/mcp.M800297-MCP200
498	GFWDSVKEGLKNAAVTILNKIKCKISECPPA	1	0	10.1074/mcp.M800297-MCP200
499	FIPGLRRLFATVVPTVVCAINKLPPG	1	0	10.1074/mcp.M800297-MCP200
500	DDPDKGMLKWKNDFFQEF	1	0	10.1074/mcp.M800297-MCP200
501	GLLDSVKEGLKKVAGQLLDTLKCKISGCTPA	1	0	10.1074/mcp.M800297-MCP200
502	GFFDRIKALTKNVTLELLNTITCKLPVTPP	1	0	10.1074/mcp.M800297-MCP200
503	SFGAKNAVKNGLQKLRNQCQANNYQGPFCDIFKKNP	1	0	10.1074/mcp.M800297-MCP200
504	CVHWMTNTARTACIAP	1	0	10.1074/mcp.M800297-MCP200
505	AMRLTYNKPCLYGT	1	0	10.1074/mcp.M800297-MCP200
506	IRW	1	0	10.1016/j.foodchem.2010.04.083
507	IR	0	0	10.1016/j.foodchem.2010.04.083
508	RW	1	0	10.1016/j.foodchem.2010.04.083
509	LKP	0	0	10.1016/j.foodchem.2010.04.083
510	LK	0	0	10.1016/j.foodchem.2010.04.083
511	KP	0	0	10.1016/j.foodchem.2010.04.083
512	IANNEADAISLDGGQVFEAG	1	0	10.1021/jf101323y
513	PIAAEVYEHTEGSTTSY	1	0	10.1021/jf101323y
514	IAAEVYEHTEGSTTSY	1	0	10.1021/jf101323y
515	AGWNIPIGT	1	0	10.1021/jf101323y
516	AGWNIP	1	0	10.1021/jf101323y
517	AGWNI	1	0	10.1021/jf101323y
518	WNIP	1	0	10.1021/jf101323y
519	AIEWEGIESGSVEQA	1	0	10.1021/jf101323y
520	IEWEGIESGSVEQA	1	0	10.1021/jf101323y
521	LSKAQSDFG	0	0	10.1021/jf101323y
522	LGFEY	1	0	10.1021/jf101323y
523	LGFEYY	1	0	10.1021/jf101323y
524	VIPMGL	1	0	10.1021/jf101323y
525	LVEKGDVAFI	0	0	10.1021/jf101323y
526	GWNIP	1	0	10.1021/jf101323y
527	GWNI	1	0	10.1021/jf101323y
528	VPYPQ	1	0	10.1016/j.foodchem.2010.11.146
529	VPNSYP	1	0	10.1016/j.foodchem.2010.11.146
530	NPYVPR	1	0	10.1016/j.foodchem.2010.11.146
531	WISELG	1	0	10.1016/j.foodchem.2010.11.146
532	WISELGW	1	0	10.1016/j.foodchem.2010.11.146
533	ISELWG	1	0	10.1016/j.foodchem.2010.11.146
534	ISELGF	1	0	10.1016/j.foodchem.2010.11.146
535	ISELGY	1	0	10.1016/j.foodchem.2010.11.146
536	GPLGLLGFLGPLGLS	1	0	10.1016/j.foodchem.2010.08.058
537	QLGNLGV	1	0	10.1016/j.peptides.2011.01.009
538	SVMPVVA	1	0	10.1016/j.peptides.2011.01.009
539	FLKPLFNAALKLLP	1	0	10.1007/s10989-014-9416-x
540	VKP	1	0	10.3390/molecules190913587
541	VKCFR	1	0	10.3390/molecules190913587
542	PYFNK	1	0	10.1016/j.foodchem.2014.07.117
543	VLYEE	1	0	10.1016/j.foodchem.2014.07.117
544	YLMSR	1	0	10.1016/j.foodchem.2014.07.117
545	MILMR	1	0	10.1016/j.foodchem.2014.07.117
546	HMPVTK	1	0	10.1016/j.foodchem.2014.06.113
547	TERGY	1	0	10.1016/j.foodchem.2014.06.113
548	TEFTK	1	0	10.1016/j.foodchem.2014.06.113
549	TDY	1	0	10.1016/j.foodchem.2014.06.113
550	NHK	1	0	10.1016/j.foodchem.2014.06.113
551	LVSK	1	0	10.1016/j.foodchem.2014.06.113
552	WHNVSGSP	1	0	10.1016/j.foodchem.2014.06.113
553	ALSAF	0	0	10.1016/j.foodchem.2014.06.113
554	FDEQE	1	0	10.1016/j.foodchem.2014.06.113
555	WDDMEK	1	0	10.1016/j.foodchem.2014.06.113
556	MEMK	1	0	10.1016/j.foodchem.2014.06.113
557	LDY	1	0	10.1016/j.foodchem.2014.06.113
558	YWVTSGPK	1	0	10.1016/j.foodchem.2014.06.113
559	LYEGY	1	0	10.1016/j.foodchem.2014.06.113
560	VAMVPPFET	1	0	10.1016/j.foodchem.2014.06.113
561	YSEMPPGK	1	0	10.1016/j.foodchem.2014.06.113
562	FHNMEK	1	0	10.1016/j.foodchem.2014.06.113
563	TW	1	0	10.1016/j.foodchem.2014.06.113
564	AW	1	0	10.1016/j.foodchem.2014.06.113
565	VW	1	0	10.1016/j.foodchem.2014.06.113
566	LW	1	0	10.1016/j.foodchem.2014.06.113
567	VPKNYFHDIV	1	0	10.1016/j.lwt.2014.07.046
568	FVNQPYLLYSVHMK	1	0	10.1016/j.lwt.2014.07.046
569	LVMFLDNQHRVIRH	1	0	10.1016/j.lwt.2014.07.046
570	YAKPA	1	0	10.1016/j.foodchem.2014.05.082
571	GTQY	1	0	10.1016/j.foodchem.2014.05.082
572	ARHPHP	1	0	10.1016/j.foodchem.2014.05.082
573	RHPHP	1	0	10.1016/j.foodchem.2014.05.082
574	RYPS	1	0	10.1016/j.foodchem.2014.05.082
575	SRYPS	1	0	10.1016/j.foodchem.2014.05.082
576	AYPS	1	0	10.1016/j.foodchem.2014.05.082
577	YAKP	1	0	10.1016/j.foodchem.2014.05.082
578	RYQ	1	0	10.1016/j.foodchem.2014.05.082
579	VLSRYPS	1	0	10.1016/j.foodchem.2014.05.082
580	TIASGEP	1	0	10.1016/j.foodchem.2014.05.082
581	YQLD	1	0	10.1016/j.foodchem.2014.05.082
582	GYLEQ	1	0	10.1016/j.foodchem.2014.05.082
583	RDMPIQ	1	0	10.1016/j.foodchem.2014.05.082
584	YPELF	1	0	10.1016/j.foodchem.2014.05.082
585	RLKKY	1	0	10.1016/j.foodchem.2014.05.082
586	YLKT	1	0	10.1016/j.foodchem.2014.05.082
587	TVYQ	1	0	10.1016/j.foodchem.2014.05.082
588	LLR	1	0	10.1016/j.foodchem.2014.05.082
589	YGLN	1	0	10.1016/j.foodchem.2014.05.082
590	YQKFP	1	0	10.1016/j.foodchem.2014.05.082
591	YQL	1	0	10.1016/j.foodchem.2014.05.082
592	YIPIQY	1	0	10.1016/j.foodchem.2014.05.082
593	FYQL	1	0	10.1016/j.foodchem.2014.05.082
594	YVGD	1	0	10.3136/fstr.19.1029
595	LGNTDYAVH	1	0	10.3136/fstr.19.1029
596	DHG	1	0	10.1016/j.jff.2014.12.011
597	VGDI	1	0	10.1016/j.jff.2014.12.011
598	RASDPLLSV	0	0	10.1039/C4RA12943A
599	RNDDLNYIQ	0	0	10.1039/C4RA12943A
600	LAPSLPGKPKPD	0	0	10.1039/C4RA12943A
601	AGTTCLFTPLALPYDYSH	0	0	10.1039/C4RA12943A
602	DHTKE	1	0	10.1016/j.foodchem.2014.11.142
603	FFGFN	1	0	10.1016/j.foodchem.2014.11.142
604	MPDAHL	1	0	10.1016/j.foodchem.2014.11.142
605	ALEPDHR	1	0	10.1016/j.foodchem.2015.02.046
606	TETWNPNHPEL	1	0	10.1016/j.foodchem.2015.02.046
607	FVPH	1	0	10.1016/j.foodchem.2015.02.046
608	SAEHGSLH	1	0	10.1016/j.foodchem.2015.02.046
609	RPNYTDA	0	0	10.1016/j.foodchem.2015.01.137
610	TSQLLSDQ	0	0	10.1016/j.foodchem.2015.01.137
611	TRTGDPFF	0	0	10.1016/j.foodchem.2015.01.137
612	NFHPQ	0	0	10.1016/j.foodchem.2015.01.137
613	LSGYGP	1	0	10.1016/j.jff.2012.09.006
614	PYSFK	1	0	10.1016/j.jff.2015.04.042
615	GFGPEL	1	0	10.1016/j.jff.2015.04.042
616	VGGRP	1	0	10.1016/j.jff.2015.04.042
617	VVGGDGDV	1	0	10.1016/j.jff.2015.01.011
618	VPVTST	1	0	10.1016/j.jff.2015.01.011
619	LTTLDSE	1	0	10.1016/j.jff.2015.01.011
620	STMMEERRMKVY	1	0	10.1111/ijfs.12130
621	DVFRELRVQ	1	0	10.1111/ijfs.12130
622	LPWRPATNVF	0	1	10.3390/molecules21010072
623	AWFS	0	1	10.3390/molecules21010072
624	YGIKVGYAIP	0	1	10.3390/molecules21010072
625	EERYP	1	0	10.1016/j.foodchem.2015.05.014
626	AEERYP	1	0	10.1016/j.foodchem.2015.05.014
627	SVDSQTAF	0	0	10.1016/j.foodchem.2015.05.014
628	DEDTQAMP	1	0	10.1016/j.foodchem.2015.05.014
629	LPDEVSG	0	0	10.1016/j.foodchem.2015.05.014
630	PVDENDEG	1	0	10.1016/j.foodchem.2015.05.014
631	QPSSVDSQTAM	0	0	10.1016/j.foodchem.2015.05.014
632	YLGAK	1	0	10.1016/j.foodchem.2015.05.014
633	GGLEPINFN	1	0	10.1016/j.foodchem.2015.05.014
634	YLLLK	0	1	10.1016/j.foodres.2014.04.041
635	GGIF	1	0	10.1016/j.foodres.2014.04.041
636	GIFE	0	0	10.1016/j.foodres.2014.04.041
637	WAFS	0	1	10.1016/j.foodres.2014.04.041
638	GVQEGAGHYALL	1	0	10.1016/j.foodres.2014.04.041
639	WAF	0	0	10.1016/j.foodres.2014.04.041
640	WPP	1	0	10.1016/j.jff.2015.03.045
641	YYIVS	1	0	10.1016/j.jff.2014.02.012
642	TYQTF	1	0	10.1016/j.jff.2014.02.012
643	SGQYFL	1	0	10.1016/j.jff.2014.02.012
644	YYDPL	1	0	10.1016/j.jff.2014.02.012
645	YMVSAIWG	0	0	10.1016/j.jff.2014.02.012
646	WDR	1	0	10.1016/j.foodchem.2014.07.117
647	GAA	0	0	10.1016/j.jff.2013.10.004
648	GFVG	0	0	10.1016/j.jff.2013.10.004
649	GIISHR	1	0	10.1016/j.jff.2013.10.004
650	ELLI	1	0	10.1016/j.jff.2013.10.004
651	KFPE	1	0	10.1016/j.jff.2013.10.004
652	LPF	1	0	10.1016/j.jff.2013.08.013
653	LLPF	1	0	10.1016/j.jff.2013.08.013
654	FLPF	1	0	10.1016/j.jff.2013.08.013
655	LANAK	1	0	10.1016/j.bionut.2014.04.006
656	PSLVGRPPVGKLTL	1	0	10.1016/j.bionut.2014.04.006
657	VKVLLEHPVL	1	0	10.1016/j.bionut.2014.04.006
658	SNAAC	1	0	10.1016/j.foodres.2013.12.001
659	AEEEYPDL	1	0	10.1016/j.foodres.2013.12.001
660	WG	1	0	10.12944/CRNFSJ.4.Special-Issue-October.10
661	QYP	1	0	10.1016/j.foodchem.2015.08.089
662	HYVPV	1	0	10.12944/CRNFSJ.4.Special-Issue-October.10
663	APGAPGPVG	0	0	10.12944/CRNFSJ.4.Special-Issue-October.10
664	PDLVF	0	0	10.12944/CRNFSJ.4.Special-Issue-October.10
665	MK	1	0	10.12944/CRNFSJ.4.Special-Issue-October.10
666	MM	1	0	10.12944/CRNFSJ.4.Special-Issue-October.10
667	AH	1	0	10.12944/CRNFSJ.4.Special-Issue-October.10
668	MPACGSS	0	0	10.1039/x0xx00000x
669	MTEEY	0	0	10.1039/x0xx00000x
670	LSGNK	0	0	10.1039/x0xx00000x
671	GEGSGA	0	0	10.1039/x0xx00000x
672	GLTSK	0	0	10.1039/x0xx00000x
673	VAWRNRCKGTD	1	0	10.1007/s00217-016-2677-1
674	IRGCRL	1	0	10.1007/s00217-016-2677-1
675	WIRGCRL	1	0	10.1007/s00217-016-2677-1
676	AWIRGCRL	1	0	10.1007/s00217-016-2677-1
677	WRNRCKGTD	1	0	10.1007/s00217-016-2677-1
678	SDRDLLGPNNQYLPK	0	0	10.1016/j.foodchem.2016.02.127
679	IQW	1	0	10.1016/j.jff.2014.12.028
680	MKC	0	0	10.1007/s13594-015-0226-5
681	KCL	0	0	10.1007/s13594-015-0226-5
682	CLL	0	0	10.1007/s13594-015-0226-5
683	LLL	0	0	10.1007/s13594-015-0226-5
684	LLA	0	0	10.1007/s13594-015-0226-5
685	LAL	0	0	10.1007/s13594-015-0226-5
686	ALA	0	0	10.1007/s13594-015-0226-5
687	ALT	0	0	10.1007/s13594-015-0226-5
688	LTC	1	0	10.1007/s13594-015-0226-5
689	TCG	0	0	10.1007/s13594-015-0226-5
690	CGA	0	0	10.1007/s13594-015-0226-5
691	GAQ	0	0	10.1007/s13594-015-0226-5
692	AQA	0	0	10.1007/s13594-015-0226-5
693	QAL	0	0	10.1007/s13594-015-0226-5
694	ALI	0	0	10.1007/s13594-015-0226-5
695	LIV	0	0	10.1007/s13594-015-0226-5
696	IVT	0	0	10.1007/s13594-015-0226-5
697	VTQ	0	0	10.1007/s13594-015-0226-5
698	TQT	0	0	10.1007/s13594-015-0226-5
699	QTM	0	0	10.1007/s13594-015-0226-5
700	TMK	0	0	10.1007/s13594-015-0226-5
701	MKG	0	0	10.1007/s13594-015-0226-5
702	KGL	0	0	10.1007/s13594-015-0226-5
703	GLD	0	0	10.1007/s13594-015-0226-5
704	LDI	0	0	10.1007/s13594-015-0226-5
705	DIQ	0	0	10.1007/s13594-015-0226-5
706	IQK	0	0	10.1007/s13594-015-0226-5
707	QKV	0	0	10.1007/s13594-015-0226-5
708	KVA	0	0	10.1007/s13594-015-0226-5
709	VAG	0	0	10.1007/s13594-015-0226-5
710	AGT	0	0	10.1007/s13594-015-0226-5
711	GTW	1	0	10.1007/s13594-015-0226-5
712	TWY	0	0	10.1007/s13594-015-0226-5
713	WYS	1	0	10.1007/s13594-015-0226-5
714	YSL	0	0	10.1007/s13594-015-0226-5
715	SLA	0	0	10.1007/s13594-015-0226-5
716	LAM	0	0	10.1007/s13594-015-0226-5
717	AMA	0	0	10.1007/s13594-015-0226-5
718	MAA	0	0	10.1007/s13594-015-0226-5
719	AAS	0	0	10.1007/s13594-015-0226-5
720	ASD	0	0	10.1007/s13594-015-0226-5
721	SDI	0	0	10.1007/s13594-015-0226-5
722	DIS	0	0	10.1007/s13594-015-0226-5
723	ISL	0	0	10.1007/s13594-015-0226-5
724	SLL	0	0	10.1007/s13594-015-0226-5
725	LLD	0	0	10.1007/s13594-015-0226-5
726	LDA	0	0	10.1007/s13594-015-0226-5
727	DAQ	0	0	10.1007/s13594-015-0226-5
728	AQS	0	0	10.1007/s13594-015-0226-5
729	QSA	0	0	10.1007/s13594-015-0226-5
730	SAP	0	0	10.1007/s13594-015-0226-5
731	APL	0	0	10.1007/s13594-015-0226-5
732	PLR	0	0	10.1007/s13594-015-0226-5
733	LRV	0	0	10.1007/s13594-015-0226-5
734	RVY	0	0	10.1007/s13594-015-0226-5
735	VYV	0	0	10.1007/s13594-015-0226-5
736	YVE	0	0	10.1007/s13594-015-0226-5
737	VEE	0	0	10.1007/s13594-015-0226-5
738	EEL	0	0	10.1007/s13594-015-0226-5
739	ELK	0	0	10.1007/s13594-015-0226-5
740	LKP	0	0	10.1007/s13594-015-0226-5
741	KPT	0	0	10.1007/s13594-015-0226-5
742	PTP	0	0	10.1007/s13594-015-0226-5
743	TPE	0	0	10.1007/s13594-015-0226-5
744	PEG	0	0	10.1007/s13594-015-0226-5
745	EGD	0	0	10.1007/s13594-015-0226-5
746	YLL	1	0	10.1007/s13594-015-0226-5
747	LLF	0	0	10.1007/s13594-015-0226-5
748	LFC	1	0	10.1007/s13594-015-0226-5
749	FCM	0	0	10.1007/s13594-015-0226-5
750	CME	1	0	10.1007/s13594-015-0226-5
751	MEN	0	0	10.1007/s13594-015-0226-5
752	ENS	0	0	10.1007/s13594-015-0226-5
753	NSA	0	0	10.1007/s13594-015-0226-5
754	GDL	0	0	10.1007/s13594-015-0226-5
755	DLE	0	0	10.1007/s13594-015-0226-5
756	LEI	0	0	10.1007/s13594-015-0226-5
757	EIL	0	0	10.1007/s13594-015-0226-5
758	ILL	0	0	10.1007/s13594-015-0226-5
759	LLQ	0	0	10.1007/s13594-015-0226-5
760	LQK	0	0	10.1007/s13594-015-0226-5
761	QKW	1	0	10.1007/s13594-015-0226-5
762	KWE	0	0	10.1007/s13594-015-0226-5
763	WEN	1	0	10.1007/s13594-015-0226-5
764	SAE	0	0	10.1007/s13594-015-0226-5
765	AEP	0	0	10.1007/s13594-015-0226-5
766	EPE	0	0	10.1007/s13594-015-0226-5
767	PEQ	0	0	10.1007/s13594-015-0226-5
768	EQS	0	0	10.1007/s13594-015-0226-5
769	QSL	0	0	10.1007/s13594-015-0226-5
770	LAC	1	0	10.1007/s13594-015-0226-5
771	ACQ	1	0	10.1007/s13594-015-0226-5
772	CQC	1	0	10.1007/s13594-015-0226-5
773	QCL	1	0	10.1007/s13594-015-0226-5
774	ENG	0	0	10.1007/s13594-015-0226-5
775	NGE	0	0	10.1007/s13594-015-0226-5
776	GEC	1	0	10.1007/s13594-015-0226-5
777	ECA	1	0	10.1007/s13594-015-0226-5
778	CAQ	1	0	10.1007/s13594-015-0226-5
779	AQK	0	0	10.1007/s13594-015-0226-5
780	QKK	0	0	10.1007/s13594-015-0226-5
781	KKI	0	0	10.1007/s13594-015-0226-5
782	KII	0	0	10.1007/s13594-015-0226-5
783	IIA	0	0	10.1007/s13594-015-0226-5
784	CLV	1	0	10.1007/s13594-015-0226-5
785	LVR	0	0	10.1007/s13594-015-0226-5
786	VRT	0	0	10.1007/s13594-015-0226-5
787	RTP	0	0	10.1007/s13594-015-0226-5
788	PEV	0	0	10.1007/s13594-015-0226-5
789	EVD	0	0	10.1007/s13594-015-0226-5
790	VDD	0	0	10.1007/s13594-015-0226-5
791	DDE	0	0	10.1007/s13594-015-0226-5
792	DEA	0	0	10.1007/s13594-015-0226-5
793	EAL	0	0	10.1007/s13594-015-0226-5
794	IAE	0	0	10.1007/s13594-015-0226-5
795	AEK	0	0	10.1007/s13594-015-0226-5
796	EKT	0	0	10.1007/s13594-015-0226-5
797	KTK	0	0	10.1007/s13594-015-0226-5
798	TKI	0	0	10.1007/s13594-015-0226-5
799	KIP	0	0	10.1007/s13594-015-0226-5
800	IPA	0	0	10.1007/s13594-015-0226-5
801	PAV	0	0	10.1007/s13594-015-0226-5
802	AVF	0	0	10.1007/s13594-015-0226-5
803	VFK	0	0	10.1007/s13594-015-0226-5
804	ALE	0	0	10.1007/s13594-015-0226-5
805	LEK	0	0	10.1007/s13594-015-0226-5
806	EKF	0	0	10.1007/s13594-015-0226-5
807	KFD	0	0	10.1007/s13594-015-0226-5
808	FDK	0	0	10.1007/s13594-015-0226-5
809	DKA	0	0	10.1007/s13594-015-0226-5
810	KAL	0	0	10.1007/s13594-015-0226-5
811	ALK	0	0	10.1007/s13594-015-0226-5
812	LKA	0	0	10.1007/s13594-015-0226-5
813	ALP	0	0	10.1007/s13594-015-0226-5
814	FKI	0	0	10.1007/s13594-015-0226-5
815	KID	0	0	10.1007/s13594-015-0226-5
816	IDA	0	0	10.1007/s13594-015-0226-5
817	DAL	0	0	10.1007/s13594-015-0226-5
818	ALN	0	0	10.1007/s13594-015-0226-5
819	LNE	0	0	10.1007/s13594-015-0226-5
820	NEN	1	0	10.1007/s13594-015-0226-5
821	ENK	0	0	10.1007/s13594-015-0226-5
822	NKV	0	0	10.1007/s13594-015-0226-5
823	KVL	0	0	10.1007/s13594-015-0226-5
824	LPM	1	0	10.1007/s13594-015-0226-5
825	PMH	0	0	10.1007/s13594-015-0226-5
826	MHI	1	0	10.1007/s13594-015-0226-5
827	HIR	0	0	10.1007/s13594-015-0226-5
828	IRL	0	0	10.1007/s13594-015-0226-5
829	RLS	0	0	10.1007/s13594-015-0226-5
830	LSF	0	0	10.1007/s13594-015-0226-5
831	SFN	0	0	10.1007/s13594-015-0226-5
832	FNP	0	0	10.1007/s13594-015-0226-5
833	NPT	0	0	10.1007/s13594-015-0226-5
834	VLV	0	0	10.1007/s13594-015-0226-5
835	LVL	0	0	10.1007/s13594-015-0226-5
836	VLD	0	0	10.1007/s13594-015-0226-5
837	LDT	0	0	10.1007/s13594-015-0226-5
838	DTD	0	0	10.1007/s13594-015-0226-5
839	TDY	1	0	10.1007/s13594-015-0226-5
840	DYK	1	0	10.1007/s13594-015-0226-5
841	YKK	0	0	10.1007/s13594-015-0226-5
842	KKY	1	0	10.1007/s13594-015-0226-5
843	KYL	1	0	10.1007/s13594-015-0226-5
844	PTQ	0	0	10.1007/s13594-015-0226-5
845	TQL	0	0	10.1007/s13594-015-0226-5
846	QLE	0	0	10.1007/s13594-015-0226-5
847	LEE	0	0	10.1007/s13594-015-0226-5
848	EEQ	0	0	10.1007/s13594-015-0226-5
849	EQC	1	0	10.1007/s13594-015-0226-5
850	QCH	1	0	10.1007/s13594-015-0226-5
851	CHI	1	0	10.1007/s13594-015-0226-5
852	CSQAPLA	1	0	10.1016/j.foodchem.2016.02.119
853	YPKLAPNE	0	0	10.1016/j.foodchem.2016.02.119
854	YPQLLPNE	0	0	10.1016/j.foodchem.2016.02.119
855	FFRSKLLSDGAAAKGALLPQYW	0	1	10.1016/j.jff.2016.01.011
856	RCMAFLLSDGAAAAQQLLPQYW	0	0	10.1016/j.jff.2016.01.011
857	DPAQPNYPWTAVLVFRH	0	0	10.1016/j.jff.2016.01.011
858	TMFPSA	0	0	10.3390/ijms161226155
859	WIHNENQGF	0	0	10.3390/ijms161226155
860	WYGPD	1	0	10.3390/ijms161226155
861	MPVHTDAD	0	0	10.3390/ijms161226155
862	KLSDW	1	0	10.3390/ijms161226155
863	YPSPV	0	0	10.3390/ijms161226155
864	SDNRNQGY	0	0	10.3390/ijms161226155
865	IQVPL	0	0	10.3390/ijms161226155
866	KGLWE	1	0	10.3390/ijms161226155
867	DLEE	1	0	10.1016/j.foodchem.2015.08.101
868	TEVWDSNEQ	1	0	10.1016/j.foodchem.2015.11.092
869	IYIEQGNGITGM	1	0	10.1016/j.foodchem.2015.11.092
870	GDRFQDQHQ	0	0	10.1016/j.foodchem.2015.11.092
871	LAGKPQQEHSGEHQ	0	0	10.1016/j.foodchem.2015.11.092
872	YLAGKPQQEH	1	0	10.1016/j.foodchem.2015.11.092
873	LQAEQDDR	0	0	10.1016/j.foodchem.2015.11.092
874	HVIKPPSRA	0	0	10.1016/j.foodchem.2015.11.092
875	AWEEREQGSR	1	0	10.1016/j.foodchem.2015.11.092
876	AVNVDDPSK	0	0	10.1016/j.foodchem.2015.11.092
877	KFNRPETT	0	0	10.1016/j.foodchem.2015.11.092
878	ADGF	1	0	10.1016/j.jff.2017.12.003
879	AGGF	1	0	10.1016/j.jff.2017.12.003
880	AWDPE	1	0	10.1016/j.jff.2017.12.003
881	DWDPK	1	0	10.1016/j.jff.2017.12.003
882	ETTL	1	0	10.1016/j.jff.2017.12.003
883	SGAF	1	0	10.1016/j.jff.2017.12.003
884	FC	1	0	10.1016/j.foodchem.2014.09.022
885	VKRRGQDCIHGFCSD	1	0	10.2174/0929866522666150630104815
886	GQFNDKRWIPFG	1	0	10.2174/0929866522666150630104815
887	APIRMWYMYRKLTDMEPKPVA	1	0	10.2174/0929866522666150630104815
888	VLVPK	1	0	10.1016/j.foodchem.2018.01.033
889	KDVPP	1	0	10.1016/j.foodchem.2018.01.033
890	GQVPP	1	0	10.1016/j.foodchem.2018.01.033
891	PKLPPVKK	1	0	10.1016/j.foodchem.2018.01.033
892	PGLPKK	0	0	10.1016/j.foodchem.2018.01.033
893	ASLLPPY	0	0	10.1016/j.foodchem.2018.01.033
894	VALGVPHH	0	0	10.1016/j.foodchem.2018.01.033
895	DGVVYY	1	0	10.1016/j.foodchem.2018.01.033
896	IVEYF	1	0	10.1016/j.foodchem.2018.01.033
897	GFYPPP	1	0	10.1016/j.foodchem.2018.01.033
898	DVPPYM	1	0	10.1016/j.foodchem.2018.01.033
899	VPPLYPN	0	0	10.1016/j.foodchem.2018.01.033
900	PGVPWP	1	0	10.1016/j.foodchem.2018.01.033
901	RYLGY	1	0	10.1016/j.idairyj.2013.05.008
902	RY	1	0	10.1016/j.idairyj.2013.05.008
903	RYL	1	0	10.1016/j.idairyj.2013.05.008
904	RYLG	1	0	10.1016/j.idairyj.2013.05.008
905	YLG	1	0	10.1016/j.idairyj.2013.05.008
906	YLGY	1	0	10.1016/j.idairyj.2013.05.008
907	LGY	1	0	10.1016/j.idairyj.2013.05.008
908	AYFYPEL	1	0	10.1016/j.idairyj.2013.05.008
909	AYFYPE	1	0	10.1016/j.idairyj.2013.05.008
910	YQKFPQY	1	0	10.1016/j.idairyj.2013.05.008
911	YQK	1	0	10.1016/j.idairyj.2013.05.008
912	FPQY	1	0	10.1016/j.idairyj.2013.05.008
913	VAGTWY	1	0	10.1016/j.jff.2014.04.002
914	VYPFPGPIPN	1	0	10.1007/s00217-012-1894-5
915	YQEPVLGPVRGPFPIIV	1	0	10.1007/s00217-012-1894-5
916	VPKVK	1	0	10.3168/jds.S0022-0302(06)72370-0
